# Supplementary material for: Negative Feedback and Transcriptional Overshooting in a Regulatory Network for Horizontal Gene Transfer
Source: PLoS Genet. 2014 Feb 27;10(2):e1004171. doi: 10.1371/journal.pgen.1004171 (PMC3937220; doi:10.1371/journal.pgen.1004171)
Supplement: Table S2 — Oligonucleotides and plasmids used in this study. (XLSX) [file pgen.1004171.s010.xlsx]

## Sheet: Sheet1
PROMOTERS
Oligo name	Oligo Sequence	Promoter	Size (bp)	Cloned in	Plasmid	R markers
resPdir	GCTATCTCGAGGACCCACATCATGCTAT	PresP	234	pUA66 (Rep pSC101)	pGP1	Kn
resPrev	GGCTGGGATCCGCCTCATTCTAGCGCAG
KfrAdir	AGCTCTCGAGGGCAAGTAGTTACAGCAAGT	PkfrA	412	pUA66 (Rep pSC101)	pGP2	Kn
KfrArev	CGTAGGATCCGTTTAGTGATTGCCATTCTT
nucdir	AGGTCACTCGAGGCCACGAACTGACACC	-	203	pUA66 (Rep pSC101)	pGP3	Kn
nucrev	GTTATAGGATCCATCGTGTCAAGCTCGCT
ardCdir	TCGGCGCTCGAGGGAAATGCAAGGGTTAAG	PardC	155	pUA66 (Rep pSC101)	pGP4	Kn
ardCrev	CATCAGGGATCCGCGAGAGTTCCAAAAC
orf7dir	AGCTCTCGAGGCTGCGTGCTTTGAAGGACG	Porf7	276	pUA66 (Rep pSC101)	pGP5	Kn
orf7rev	CGTAGGATCCACGATGACTCGGACTTGCAT
orf8dir	AGCTCTCGAGCTCATCGAGAATGCGGCCGA	-	155	pUA66 (Rep pSC101)	pGP6	Kn
orf8rev	CGTAGGATCCGGCACTTCGTACTCGTTGCCTTTC
orf9dir	AGCTCTCGAGGAAACCGTCGAGCCAGATCACC	-	154	pUA66 (Rep pSC101)	pGP7	Kn
orf9rev	CGTAGGATCCGGCTTGTTGCTTCTGTTCGT
ssbdir	GTCGTCCTCGAGGAAACAGGTTCGCGCCACACT	Pssb	258	pUA66 (Rep pSC101)	pGP8	Kn
ssbrev	GTCGTCGGATCCTCGGCTTCAAAACGATTGCT
ardkdir	GTCGTCCTCGAGGTCATCGACCCCATCACTTA	PardK	106	pUA66 (Rep pSC101)	pGP9	Kn
ardkrev	GTCGTCGGATCCTTTTGTTTTCGTCCATCGGT
orf12dir	GTCGTCCTCGAGAAATGCGACGAAACAAGCA	Porf12	181	pUA66 (Rep pSC101)	pGP10	Kn
orf12rev	GTCGTCGGATCCTTTGCGCTTCATAGCTTTGA
orf14dir	GTCGTCCTCGAGACAAACCATCTACCAAGAAG	Porf14	200	pUA66 (Rep pSC101)	pGP11	Kn
orf14ev	GTCGTCGGATCCTCATGTGTGACTCCTGCTTT
trwAdir	GTCGTCCTCGAGCGTCCGTTTCATTCACTTGT	PtrwA	496	pUA66 (Rep pSC101)	pGP12	Kn
trwArev	GTCGTCGGATCCTACTTGGATGGGGTCGCCTA
stbAdir	GTCGTCCTCGAGTACTTGGATGGGGTCGCCTA	PstbA	496	pUA66 (Rep pSC101)	pGP13	Kn
stbArev	GTCGTCGGATCCCGTCCGTTTCATTCACTTGT
trwHdir	GTCGTCCTCGAGCAATATGGCGAAAACCGTTG	PtrwH	240	pUA66 (Rep pSC101)	pGP14	Kn
trwHrev	GTCGTCGGATCACAATAGCCCCGTCATCAAA
korAdir	CGTTGCGGATCCCCTTGATCGCATGTTTAATC	PkorA	190	pUA66 (Rep pSC101)	pGP15	Kn
korArev	TACCTAGGATCCTAATGCAAGCGACGCCTTTT
korBdir	TCGCCTCGAGAAACGACGGTC	PkorB	171	pUA66 (Rep pSC101)	pGP16	Kn
KorBrev	TCGCGGATCCGGTCATTCACTT
kikAdir	TCGCCTCGAGGGTCATTCACTT	PkikA	171	pUA66 (Rep pSC101)	pGP17	Kn
kikArev	TCGCGGATCCAAACGACGGTCA
REGULATORS
		Orf Cloned	Size (bp)
KorAsen	caaaagcttaaggaggaaccaaaatgaggacctatag	korA		pBAD33 (Rep p15A)	pAR13	Cm
KorAasen	tatgaattcttagctttcgcccggagg
TrwAsen	AAAAACATATGGCACTAGGGC	trwA		pBAD33 (Rep p15A)	pAR12	Cm
TrwAasen	AAAAACTCGAGATCCTCCTT
StbAsen	TATCATATGATGAATGAAACGGACGCCC	stbA		pBAD33 (Rep p15A)	pAR11	Cm
StbAasen	ATTGGATCCTCATTTGTTGTCACTCCGCT
ArdKsen	TATCATATGATGAACGGCCGCCGCGTTT	ardK		pBAD33 (Rep p15A)	pAR4	Cm
ArdKasen	TTTGGATCCTTATGCCGCGTCGGTGCAT
KfrAsen	TATCATATGATGGCAATCACTAAACAAGAC	kfrA		pBAD33 (Rep p15A)	pAR3	Cm
KfrAasen	TTTGGATCCTCATTGTTTGCCTCCTGTTTT
Orf7sen	TATCATATGATGCAAGTCCGAGTCATCGT	orf7		pBAD33 (Rep p15A)	pAR6	Cm
Orf7asen	ATTGGATCCCTAATCGACCAGCTCGGC
Orf8sen	ATTCATATGATGCAGCTACCCAAAACGA	orf8		pBAD33 (Rep p15A)	pAR7	Cm
Orf8asen	ATTGGATCCTTAGATCAGGCCAATAAGCG
Orf12sen	TATCATATGATGAAGCGCAAATTTGGTTTG	orf12		pBAD33 (Rep p15A)	pAR9	Cm
Orf12asen	ATTGGATCCTCAATACTCGTGGGGCAGCA
Orf14sen	TATCATATGATGACCAACGAACACACCG	orf14		pBAD33 (Rep p15A)	pAR10	Cm
Orf14asen	TATGGATCCTCAAATGTGCGCGGCGCT
RepAsen	TATCATATGATGCCTAAGAACAACAAAGCC	repA		pBAD33 (Rep p15A)	pAR2	Cm
RepAasen	ATTGGATCCTCAAGTCGGAGGGGGGC
ResPsen	TATCATATGATGCCAAAATACTATGCCTATC	resP		pBAD33 (Rep p15A)	pAR1	Cm
ResPasen	ATTGGATCCTTAGGCATGTTGTTCCCTCC
KorBsen	GGAGGAGAAAAATGAATGACCTCAAGAACAT	korB		pBAD33 (Rep p15A)	pAR14	Cm
KorBasen	ATTAAGCTTTCATGATACTTCCAGTTCTT
